# Supplementary material for: Ecology and functions of Trichoderma in coffee and cocoa agroecosystems: bibliometric and systematic insights for sustainable agriculture
Source: Front Microbiol. 2025 Nov 28;16:1717484. doi: 10.3389/fmicb.2025.1717484 (PMC12698567; doi:10.3389/fmicb.2025.1717484)
Supplement: Supplementary file 2 [file Table_1.XLSX]

## Sheet: ESM
Publication	Ecology and Functions of Trichoderma in Coffee and Cocoa Agroecosystems: Bibliometric and Systematic Insights for Sustainable Agriculture
Supplementary Table 1	Trichoderma species reported in coffee (Coffea spp.) and cacao (Theobroma cacao) agroecosystems are presented. These species have been isolated from different sources, such as rhizosphere, stems, leaves, bark, internal tissues, and soil, reflecting the genus’s ability to colonize diverse ecological niches. The observations associated with each species highlight their roles as endophytes, biocontr…
Supplementary Table 2	Author contributions according to the CRediT (Contributor Roles Taxonomy) classification.

## Sheet: STable1
Species	Crop	Isolation source	Observations	DOI
T. aethiopicum	Coffee	Rhizosphere	Biocontrol function.	https://doi.org/10.3390/crops2020013
T. aggressivum	Coffee	Leaves	Mycoparasite of Hemileia; new record in the tropics.	https://doi.org/10.1038/s41598-021-84111-1
T. andinense	Coffee, cacao	Wood and branches	Mycoparasite and saprobiont; new host record.	https://doi.org/10.1038/s41598-021-84111-1
T. asperelloides	Coffee, cacao	Rhizosphere, stems	Endophyte and biocontrol agent.	https://doi.org/10.3390/crops2020011
				https://doi.org/10.3390/d2040527
T. asperellum	Coffee, cacao	Rhizosphere, stems, internal tissues	Common endophyte, biocontrol; present in several countries.	https://doi.org/10.1155/2022/5297706
				https://doi.org/10.3390/d16010068
				https://doi.org/10.1016/j.funbio.2010.08.006
				https://doi.org/10.3390/crops2020010
T. atroviride	Coffee	Leaves and rhizosphere	Endophyte and rhizospheric biocontrol agent.	https://doi.org/10.1016/j.biocontrol.2008.01.003
				https://doi.org/10.1038/s41598-021-84111-1
T. bissettii	Coffee	Rhizosphere	Rhizospheric biocontrol agent.	https://doi.org/10.3390/crops2020018
T. botryosum	Coffee	Various tissues	Predominant endophyte; not a mycoparasite.	https://doi.org/10.1038/s41598-021-84111-1
T. breve	Coffee, cacao	Stems and berries	Pantropical distribution.	https://doi.org/10.1038/s41598-021-84111-1
T. brevicompactum	Coffee, cacao	Rhizosphere	Biocontrol; widely distributed.	https://doi.org/10.3390/crops2020019
				https://doi.org/10.1007/s40858-017-0191-z
T. caeruloviride	Coffee	Rhizosphere	Biocontrol agent.	https://doi.org/10.1038/s41598-021-84111-1
T. citrinoviride	Coffee	Rhizosphere	Rhizospheric biocontrol agent.	https://doi.org/10.3390/crops2020014
T. erinaceum	Coffee, cacao	Rhizosphere and tissues	Possible mycoparasite or saprobiont.	https://doi.org/10.3390/crops2020020
				https://doi.org/10.1007/s40858-017-0191-z
T. gamsii	Coffee, cacao	Rhizosphere, stems	Endophyte and biocontrol agent.	https://doi.org/10.3390/crops2020021
T. guizhouense	Coffee, cacao	Stems	New record as endophyte in coffee.	https://doi.org/10.1038/s41598-021-84111-1
T. hamatum	Coffee, cacao	Rhizosphere, stems	Endophyte and biocontrol agent.	https://doi.org/10.3390/crops2020015
				https://doi.org/10.3390/d5040750
				https://doi.org/10.3390/d2040527
T. harzianum	Coffee, cacao	Rhizosphere, stems	Biocontrol agent; widely reported.	https://doi.org/10.1016/j.biocontrol.2008.01.003
				https://doi.org/10.1016/j.rmb.2015.07.012
				https://doi.org/10.3390/d5040750
				https://doi.org/10.1016/j.funbio.2010.08.006
				https://doi.org/10.3390/d2040527
				https://doi.org/10.1155/2022/5297706
T. inhamatum	Cacao	Internal tissues	Rare endophyte; requires further study.	https://doi.org/10.1007/s40858-017-0191-z
T. koningii	Cacao	Soil and stems	Associated with cacao in Mexico, Germany, and South Africa.	https://doi.org/10.1016/j.rmb.2015.07.012
T. koningiopsis	Coffee, cacao	Leaves, stems, rhizosphere	Mycoparasite and endophyte; potential biocontrol use.	https://doi.org/10.1016/j.funbio.2010.08.006
				https://doi.org/10.1038/s41598-021-84111-1
				https://doi.org/10.1155/2022/5297706
				https://doi.org/10.3390/crops2020022
T. lentiforme	Cacao	Living wood	Stem-exclusive endophyte; dominant.	https://doi.org/10.1007/s40858-017-0191-z
T. lentissimum	Coffee	Stems	Rare endophyte; slow growth.	https://doi.org/10.1038/s41598-021-84111-1
T. longibrachiatum	Coffee, cacao	Rhizosphere, living wood	Enzyme production; colonization capacity.	https://doi.org/10.3390/crops2020012
				https://doi.org/10.1007/s40858-017-0191-z
T. martiale	Cacao	Living stem	Endophyte with strong biocontrol against Phytophthora palmivora.	https://doi.org/10.1016/j.funbio.2010.08.006
				https://doi.org/10.1007/s40858-017-0191-z
T. orientale	Coffee, cacao	Rhizosphere	Associated with plant material decomposition.	https://doi.org/10.3390/crops2020023
				https://doi.org/10.1007/s40858-017-0191-z
T. ovalisporum	Cacao	Various tissues	Versatile endophyte.	https://doi.org/10.1007/s40858-017-0191-z
T. parareesei	Coffee, cacao	Dead branches	Mycoparasite and endophyte; biotechnological use.	https://doi.org/10.1007/s40858-017-0191-z
				https://doi.org/10.1038/s41598-021-84111-1
T. paratroviride	Coffee	Rhizosphere	Biocontrol agent..	https://doi.org/10.3390/crops2020024
T. petersenii	Coffee	Leaves	Mycoparasite of Hemileia; new record in Africa.	https://doi.org/10.1038/s41598-021-84111-1
T. pleuroticola	Cacao	Soil	Isolated in agroforestry systems.	https://doi.org/10.1155/2022/5297706
				https://doi.org/10.3390/d16010068
T. pseudopyramidale	Coffee	Leaves	Mycoparasite associated with Hemileia.	https://doi.org/10.1038/s41598-021-84111-1
T. reesei	Coffee, cacao	Rhizosphere	Enzyme production; associated with stems.	https://doi.org/10.1155/2022/5297706
				https://doi.org/10.1016/j.rmb.2015.07.012
				https://doi.org/10.3390/crops2020016
T. spirale	Coffee, cacao	Stems and sapwood	Frequent endophyte.	https://doi.org/10.1016/j.funbio.2010.08.00
				https://doi.org/10.3390/d2040527
				https://doi.org/10.1038/s41598-021-84111-1
				https://doi.org/10.1111/j.1365-3059.2009.02152.x
T. stromaticum	Cacao	Stems and bark	Endophyte and biocontrol agent of Moniliophthora perniciosa.	https://doi.org/10.1016/j.funbio.2010.08.006
				https://doi.org/10.1007/s40858-017-0191-z
T. theobromicola	Coffee, cacao	Stems and sapwood	Biocontrol agent of Moniliophthora.	https://doi.org/10.1016/j.funbio.2010.08.006
				https://doi.org/10.1038/s41598-021-84111-1
T. virens	Coffee, cacao	Stems, rhizosphere	Induces systemic resistance; effective biocontrol agent.	https://doi.org/10.1038/s41598-021-84111-1
				https://doi.org/10.1007/s40858-017-0191-z
				https://doi.org/10.1016/j.funbio.2010.08.006
				https://doi.org/10.1080/09583157.2015.1128527
T. viride	Coffee	Rhizosphere	Biocontrol agent reported in several countries.	https://doi.org/10.3390/crops2020017
				https://doi.org/10.1016/j.rmb.2015.07.012

## Sheet: STable2
Author	ORCID	email	Conceptualization	Data curation	Formal analysis	Funding acquisition	Investigation	Methodology	Project administration	Resources	Software	Supervision	Validation	Visualization	Writing – original draft	Writing – review & editing
Henry W. Santillan Culquimboz	0000-0002-7384-0372	7542863691@untrm.edu.pe	X	X	X		X	X		X	X			X	X	X
Santos T. Leiva-Espinoza	0000-0003-1710-1994	santos.leiva@untrm.edu.pe	X				X	X				X	X		X	X
Milagros Ninoska Munoz-Salas	0009-0001-7278-5690	mmuno126@fiu.edu											X	X		X
Wagner Meza-Maicelo	0009-0003-3556-3866	wagner.meza.epg@untrm.edu.pe					X									X
Flavio Lozano-Isla	0000-0002-0714-669X	flavio.lozano@untrm.edu.pe	X			X		X	X	X		X	X	X		X
César R. Balcázar-Zumaeta	0000-0002-3033-6440	cesar.balcazar@untrm.edu.pe	X					X	X	X		X	X			X
